# Supplementary material for: The structure and diversity of freshwater diatom assemblages from Franz Josef Land Archipelago: a northern outpost for freshwater diatoms
Source: PeerJ. 2016 Feb 18;4:e1705. doi: 10.7717/peerj.1705 (PMC4768701; doi:10.7717/peerj.1705)
Supplement: Supplemental Information 1 [file peerj-04-1705-s005.csv]

Short Name	ACsp	AHminuti	AHsp.	ADminucf	AD_sp	ADsp_A	AMcopucf	Amduseni	AMinarCF	AMspitz	BOhusdet	CAarctic	CAclevcf	CAfalcif	CAfasc_1	CAfasc_3	CAfusus	CAholart	CAsp_A	CVcoccon	CVintrcf	CVvincen	CQgandru	CQkrooki	CQsp.	COsp_A	CSpusill	CMbotell	CMcleveu	Cmneocis	CMprobcf	CMsubaaf	CBanglic	CBlappon	CBsemgib	CBspA	CBspB	CBstauro	CBtynnii	DEtenuis	DIgallic	DIincocf	DIingicf	DIlaevis	DIlangeb	DIparcon	DIparc_A	Disp.	DIsp_A
FJ01	0	0	0	0	0	0	0	0	0	0	0	0	0	0	0	0	0	1	0	1	0	0	108	0	0	0	1	0	0	0	0	0	2	0	0	0	0	0	0	0	50	0	2	0	0	0	0	0	0
FJ02	0	0	0	0	0	0	0	2	0	0	0	0	0	0	0	0	0	6	0	0	0	1	20	0	0	0	0	0	0	0	0	0	2	0	0	0	0	0	0	0	0	0	3	0	0	0	0	0	0
FJ03	0	0	0	0	0	0	0	0	0	0	0	0	0	0	0	1	0	0	0	0	0	0	0	0	0	0	0	0	0	0	0	0	0	0	0	0	0	0	0	0	0	0	0	0	0	0	0	0	0
FJ04	0	0	0	0	0	0	0	0	0	0	0	0	0	0	1	1	1	0	0	0	0	0	100	0	0	0	0	0	0	0	0	0	0	0	0	0	0	0	0	0	113	0	12	14	0	1	0	0	0
FJ05	0	0	0	0	0	0	0	1	0	0	0	0	0	0	0	0	0	10	0	0	0	1	37	0	0	0	0	0	0	0	0	0	0	0	0	0	0	0	0	0	0	0	5	0	0	0	0	0	0
FJ06	6	9	0	0	1	0	0	0	0	1	0	0	0	1	0	7	7	3	12	4	0	2	33	0	2	0	0	0	0	0	0	0	0	0	0	0	0	0	0	0	6	0	23	3	4	6	0	0	0
FJ07	0	4	0	0	0	0	0	0	0	0	0	0	0	0	0	0	0	0	0	5	0	0	3	0	0	0	0	0	2	0	0	0	0	0	0	1	0	2	2	0	0	0	0	6	0	3	0	0	0
FJ08	0	2	0	2	0	0	0	0	0	0	0	0	0	0	0	0	0	0	0	0	0	0	0	0	0	0	0	0	0	0	0	0	0	0	0	0	0	0	0	0	0	0	0	0	0	0	0	0	0
FJ09	0	0	0	0	0	2	6	0	0	0	0	8	0	0	0	0	4	0	0	0	0	0	1	2	0	0	0	0	0	0	0	0	1	0	4	0	0	0	0	0	0	0	0	0	0	0	0	0	0
FJ10	0	78	0	0	0	0	0	0	0	0	0	0	0	0	0	0	0	0	0	0	0	0	0	0	0	0	0	0	0	0	0	0	0	0	0	0	0	26	0	0	3	0	3	0	0	0	0	0	2
FJ11	0	2	0	0	0	0	0	0	0	0	0	0	3	0	0	0	0	0	3	6	0	0	0	0	0	0	0	0	43	0	0	0	0	2	0	0	4	21	0	0	1	2	0	1	0	0	0	0	0
FJ12	0	0	0	0	0	0	0	0	0	0	0	0	0	0	0	0	0	3	0	0	0	2	2	3	0	0	0	4	14	3	3	5	0	0	0	0	0	1	0	1	2	0	8	1	0	0	0	1	0
FJ13	0	6	0	0	0	0	0	0	0	0	0	0	0	0	0	0	0	1	0	0	0	0	0	0	0	0	0	8	2	0	0	0	0	2	0	1	0	0	0	0	0	0	0	0	0	0	0	0	0
FJ14	0	2	3	0	0	0	0	0	1	0	0	8	0	1	0	1	14	0	4	0	0	0	6	0	0	0	0	55	0	0	0	11	1	4	0	0	0	17	0	39	7	3	4	5	0	8	0	0	0
FJ15	0	0	0	0	0	0	0	0	0	2	0	0	0	0	0	1	3	0	3	0	0	2	57	0	0	0	0	5	1	0	0	0	0	0	0	0	0	0	0	0	2	1	2	1	0	1	5	0	0
FJ16	0	0	0	0	0	0	0	0	0	0	10	0	0	0	0	0	8	0	9	8	0	0	11	0	0	0	0	0	0	0	0	0	0	0	0	0	0	0	5	0	0	0	0	26	0	0	2	0	25
FJ17	0	4	0	0	0	0	6	1	3	5	0	0	0	1	0	0	0	0	0	0	0	0	6	0	0	0	0	0	0	0	0	0	0	0	0	0	0	4	0	0	0	0	0	0	0	0	0	0	0
FJ18	0	7	0	0	0	0	15	15	2	1	0	0	0	6	0	0	0	0	0	0	0	0	6	0	0	0	0	0	0	0	0	6	0	0	0	1	0	1	0	0	0	0	0	0	0	0	0	0	0
[truncated: 188 more columns]
